# Supplementary material for: Rationally Improving Doramectin Production in Industrial Streptomyces avermitilis Strains
Source: Bioengineering (Basel). 2023 Jun 20;10(6):739. doi: 10.3390/bioengineering10060739 (PMC10295569; doi:10.3390/bioengineering10060739)
Supplement: Supplementary file 1 [file bioengineering-10-00739-s001.zip]

Archive with 1 entries (1 files):
- bioengineering-2317341-supplementary.pdf
